# Supplementary material for: Screening and Characterization of TAT-Fused Nanobodies Targeting Bovine Viral Diarrhea Virus NS3/NS5A for Antiviral Application
Source: Biomolecules. 2025 Nov 13;15(11):1593. doi: 10.3390/biom15111593 (PMC12650317; doi:10.3390/biom15111593)
Supplement: Supplementary file 1 [file biomolecules-15-01593-s001.zip]

Archive with 20 entries (19 files):
- Supplementary File/
- Supplementary File/Figure S10. Original Image of Figure 4C (Western Blot Identification and Analysis of TAT-Nb17 Protein).jpg
- Supplementary File/Figure S11. Original Image of Figure 4D (Western Blot Identification and Analysis of TAT-Nb23 Protein) .jpg
- Supplementary File/Figure S12.png
- Supplementary File/Figure S13.png
- Supplementary File/Figure S14ú║(Molecular docking model of TAT-Nb7 and NS5A. ).png
- Supplementary File/Figure S1ú║Original image of Figure 1A and 1B(NS3 and NS5A antigen protein expression SDS-PAGE results).tif
- Supplementary File/Figure S2ú║Original image of Figure 1C (Western blotting validation results of NS3 antigen protein expression) .tiff
- Supplementary File/Figure S3ú║Original image of Figure 1D ú¿Western blotting validation results of NS5A antigen protein expressionú⌐.tiff
- Supplementary File/Figure S4. Original Image of Figure 2C (A Target Band of Approximately 700 bp Obtained via One Round of PCR Amplification) .tif
- Supplementary File/Figure S5. Original Image of Figure 2D (A Target Band of Approximately 400 bp Obtained via Two Rounds of PCR Amplification) .tif
- Supplementary File/Figure S6. Original Image of Figure 2E (Double Enzyme Digestion Identification of pCANTAB-5E Plasmid) .tif
- Supplementary File/Figure S7. Original Image of Figure 2G (PCR Detection of 48 Positive Clones) The correct insertion rate was 91% (44-48).tif
- Supplementary File/Figure S8-ú¿Aú⌐.tiff
- Supplementary File/Figure S8-ú¿Bú⌐.tiff
- Supplementary File/Figure S8-ú¿Cú⌐.tiff
- Supplementary File/Figure S9-ú¿Aú⌐.tiff
- Supplementary File/Figure S9-ú¿Bú⌐.tiff
- Supplementary File/Figure S9-ú¿Cú⌐.tiff
- Supplementary File/Supplementary Material Explanation.docx
